# Supplementary material for: OHNOLOGS v2: a comprehensive resource for the genes retained from whole genome duplication in vertebrates
Source: Nucleic Acids Res. 2019 Oct 15;48(D1):D724–30. doi: 10.1093/nar/gkz909 (PMC7145513; doi:10.1093/nar/gkz909)
Supplement: gkz909_Supplemental_Files [file gkz909_supplemental_files.zip]

Archive with 2 entries (2 files):
- Singh-Isambert_OhnologsNAR_SI.pdf
- SupplementaryTables.xlsx
